# Supplementary material for: Functional brain responses to emotional faces after three to five weeks of intake of escitalopram in healthy individuals: a double-blind, placebo-controlled randomised study
Source: Sci Rep. 2024 Feb 7;14:3149. doi: 10.1038/s41598-024-51448-2 (PMC10850508; doi:10.1038/s41598-024-51448-2)
Supplement: Supplementary file 2 — Supplementary Table S1. [file 41598_2024_51448_MOESM2_ESM.xlsx]

## Sheet: Table A sup.
Estimated model coefficients when regressing amygdala response to angry faces
	Estimate	SE	punc	pFWER
Constant	0.649	0.47	0.176
SSRI	-0.097	0.1976	0.625	1
Age	-0.0104	0.0174	0.93	1
Sex	-0.01	0.0175	0.55	1
Estimated model coefficients when regressing amygdala response to fearful faces
	Estimate	SE	punc	pFWER
Constant	0.125	0.278	0.654
SSRI	0.048	0.1158	0.679	1
Age	0.0019	0.0103	0.856	1
Sex	0.333	0.1205	0.007	0.0226
Estimated model coefficients when regressing amygdala response to neutral faces
	Estimate	SE	punc	pFWER
Constant	0.646	0.398	0.11
SSRI	0.089	0.166	0.594	1
Age	-0.009	0.0147	0.507	1
Sex	-0.303	0.172	0.0841	0.255
Table S1. The effect of SSRI (n=32), relative to placebo (n=32), on amygdala response to angry, fearful, and neutral faces (contrasted with geometric shapes) during BOLD fMRI, was assessed using mixed linear effect models. Covariates included age and sex. Sex is the marginal effect of men relative to women. The estimate is the mean differences between groups. Abbreviations: SE = standard error fo…
