# Supplementary material for: Functional brain responses to emotional faces after three to five weeks of intake of escitalopram in healthy individuals: a double-blind, placebo-controlled randomised study
Source: Sci Rep. 2024 Feb 7;14:3149. doi: 10.1038/s41598-024-51448-2 (PMC10850508; doi:10.1038/s41598-024-51448-2)
Supplement: Supplementary file 3 — Supplementary Table S2. [file 41598_2024_51448_MOESM3_ESM.xlsx]

## Sheet: Table B sup.
Correlation between amygdala response to angry faces and mood disturbances
	Estimate	SE	punc	95% CI
Placebo	0.238	0.186	0.211	-0.15	0.56
SSRI	-0.12	0.186	0.542	-0.472	0.273
Correlation between amygdala response to fearful faces and mood disturbances
	Estimate	SE	punc	95% CI
Placebo	-0.321	0.186	0.0918	-0.621	0.0604
SSRI	-0.0271	0.186	0.886	-0.4	0.354
Correlation between amygdala response to neutral faces and mood disturbances
	Estimate	SE	punc	95% CI
Placebo	0.405	0.186	0.033	0.0377	0.675
SSRI	0.108	0.186	0.568	-0.28	0.466
Table S2. Partial correlations between amygdala response to angry/fearful/neutral faces and negative mood states adjusted for covariates age and sex. The amygdala response to angry, fearful, and neutral faces (contrasted with geometric shapes) are assessed using BOLD fMRI. Negative mood states are measured with the self-report questionnaire Profile of Mood States (POMS), with higher values indica…
