# Supplementary material for: Functional brain responses to emotional faces after three to five weeks of intake of escitalopram in healthy individuals: a double-blind, placebo-controlled randomised study
Source: Sci Rep. 2024 Feb 7;14:3149. doi: 10.1038/s41598-024-51448-2 (PMC10850508; doi:10.1038/s41598-024-51448-2)
Supplement: Supplementary file 4 — Supplementary Table S3. [file 41598_2024_51448_MOESM4_ESM.xlsx]

## Sheet: Table C sup.
Estimated model coefficients when regressing whole-brain responses to angry faces
Region	Estimate	SE	lower	upper	punc	pFWER	Cohen's d
Precentral (L)	-0.0826265	0.0536779	-0.188325	0.0230722	0.124946	1	-0.190878
Precentral (R)	-0.0784354	0.0521917	-0.181208	0.0243368	0.134096	1	-0.186293
Frontal Sup (L)	-0.0457101	0.0578051	-0.159536	0.0681157	0.429803	1	-0.0979666
Frontal Sup (R)	-0.0188305	0.0613675	-0.139671	0.10201	0.759205	1	-0.0380117
Frontal Sup Orb (L)	-0.0906502	0.0569011	-0.202696	0.0213955	0.112349	1	-0.197581
Frontal Sup Orb (R)	0.00994617	0.0623272	-0.112784	0.132677	0.873336	1	0.0198231
Frontal Mid (L)	-0.104653	0.0592781	-0.22138	0.012073	0.0786597	1	-0.218962
Frontal Mid (R)	-0.0744235	0.0647849	-0.201993	0.0531463	0.251703	1	-0.142575
Frontal Mid Orb (L)	0.00449056	0.118058	-0.227982	0.236963	0.969688	1	0.00472536
Frontal Mid Orb (R)	-0.0488088	0.0766989	-0.199839	0.102221	0.525096	1	-0.0789531
Frontal Inf Oper (L)	-0.253466	0.0523052	-0.356461	-0.15047	2.16906e-06	<0.001	-0.601403
Frontal Inf Oper (R)	-0.199338	0.0719173	-0.340952	-0.0577231	0.00597829	0.466307	-0.344077
Frontal Inf Tri (L)	-0.209261	0.0568801	-0.321266	-0.0972572	0.000284584	0.0247588	-0.456972
Frontal Inf Tri (R)	-0.1329	0.0632302	-0.257408	-0.00839161	0.036529	1	-0.26108
Frontal Inf Orb (L)	-0.125105	0.0646326	-0.252375	0.00216465	0.0539961	1	-0.239974
Frontal Inf Orb (R)	-0.0187932	0.0622387	-0.141349	0.103763	0.762928	1	-0.0374608
Rolandic Oper (L)	-0.118153	0.0602962	-0.236884	0.000578015	0.0511175	1	-0.242816
Rolandic Oper (R)	-0.106216	0.0655921	-0.235375	0.0229436	0.106587	1	-0.200655
Supp Motor Area (L)	-0.0481478	0.0644204	-0.175	0.0787042	0.455497	1	-0.0925598
Supp Motor Area (R)	-0.0441394	0.0516918	-0.145927	0.0576485	0.393949	1	-0.105722
Olfactory (L)	0.0387755	0.089417	-0.137298	0.214849	0.664904	1	0.0538309
Olfactory (R)	-0.0820342	0.0711615	-0.22216	0.058092	0.250056	1	-0.14283
Frontal Sup Medial (L)	-0.128016	0.0883727	-0.302033	0.0460011	0.148656	1	-0.179762
Frontal Sup Medial (R)	-0.00316467	0.0730606	-0.14703	0.140701	0.965483	1	-0.00537451
Rectus (L)	0.00889115	0.0792939	-0.147249	0.165031	0.910808	1	0.013927
Rectus (R)	0.0658808	0.0633468	-0.0588573	0.190619	0.299305	1	0.128974
Insula (L)	-0.162942	0.0542988	-0.269864	-0.0560212	0.00295393	0.236314	-0.371596
Insula (R)	-0.134286	0.0651183	-0.262513	-0.00605988	0.0401833	1	-0.255399
Cingulum Ant (L)	-0.126716	0.0841693	-0.292456	0.0390247	0.133413	1	-0.187006
Cingulum Ant (R)	-0.0444342	0.0572396	-0.157146	0.0682779	0.438286	1	-0.0963329
Cingulum Mid (L)	-0.0627458	0.0742246	-0.208904	0.0834121	0.398693	1	-0.104798
Cingulum Mid (R)	-0.0516015	0.0599757	-0.169701	0.0664984	0.390375	1	-0.106586
Cingulum Post (L)	-0.056904	0.0987244	-0.251305	0.137497	0.564849	1	-0.071485
Cingulum Post (R)	0.00218444	0.0720452	-0.139682	0.144051	0.975835	1	0.00375565
Hippocampus (L)	-0.0732032	0.0607252	-0.192779	0.0463726	0.229113	1	-0.149654
Hippocampus (R)	-0.0726914	0.0446299	-0.160573	0.0151907	0.104575	1	-0.202253
ParaHippocampal (L)	-0.063069	0.0659447	-0.192923	0.0667846	0.339762	1	-0.118801
ParaHippocampal (R)	-0.0258791	0.0602137	-0.144448	0.0926894	0.667706	1	-0.0533958
Amygdala (L)	-0.00514704	0.10399	-0.209918	0.199623	0.960563	1	-0.0061344
Amygdala (R)	-0.173266	0.0928214	-0.356044	0.00951113	0.0630742	1	-0.231662
Calcarine (L)	-0.173282	0.0835242	-0.337752	-0.00881195	0.0390045	1	-0.256956
Calcarine (R)	-0.14594	0.0592076	-0.262528	-0.0293525	0.0143526	1	-0.305304
Cuneus (L)	-0.0240306	0.0835444	-0.18854	0.140479	0.773852	1	-0.0356255
Cuneus (R)	-0.105937	0.0663375	-0.236564	0.0246906	0.111495	1	-0.197837
Lingual (L)	-0.105411	0.0744824	-0.252076	0.0412547	0.158193	1	-0.175247
Lingual (R)	-0.0903678	0.0743835	-0.236839	0.0561029	0.22551	1	-0.150644
Occipital Sup (L)	-0.0688207	0.0601262	-0.187217	0.0495757	0.253426	1	-0.141751
Occipital Sup (R)	-0.0780071	0.0599698	-0.196096	0.0400813	0.194488	1	-0.161428
Occipital Mid (L)	-0.102376	0.0482538	-0.197394	-0.00735796	0.0348162	1	-0.263222
Occipital Mid (R)	-0.0974113	0.0512663	-0.198361	0.00353877	0.0585259	1	-0.235918
Occipital Inf (L)	-0.134536	0.0646913	-0.261921	-0.00714988	0.0385373	1	-0.258082
Occipital Inf (R)	-0.113957	0.0929938	-0.297074	0.0691598	0.221523	1	-0.152427
Fusiform (L)	-0.0195951	0.0636707	-0.144971	0.105781	0.758514	1	-0.038136
Fusiform (R)	-0.0424643	0.0665617	-0.173533	0.0886044	0.524055	1	-0.0791082
Postcentral (L)	-0.079693	0.0546737	-0.187353	0.0279666	0.146154	1	-0.180577
Postcentral (R)	-0.180198	0.0518357	-0.282269	-0.0781266	0.000595562	0.0506228	-0.431094
Parietal Sup (L)	-0.156926	0.0775088	-0.309551	-0.00430074	0.0439289	1	-0.251495
Parietal Sup (R)	-0.193531	0.0978504	-0.386211	-0.000850749	0.0490044	1	-0.245818
Parietal Inf (L)	-0.203794	0.0642405	-0.330292	-0.0772962	0.00169363	0.138878	-0.394043
Parietal Inf (R)	-0.0904982	0.0767088	-0.241548	0.0605515	0.239173	1	-0.146543
SupraMarginal (L)	-0.183845	0.0651994	-0.312231	-0.0554587	0.00517648	0.408942	-0.348662
SupraMarginal (R)	-0.11696	0.0656317	-0.246198	0.0122769	0.0759043	1	-0.220273
Angular (L)	-0.130366	0.08449	-0.296738	0.0360057	0.124053	1	-0.191573
Angular (R)	-0.0673335	0.0815375	-0.227891	0.0932245	0.409676	1	-0.102497
Precuneus (L)	-0.104306	0.0910938	-0.283682	0.0750696	0.253246	1	-0.141828
Precuneus (R)	-0.0681778	0.0756585	-0.217159	0.0808036	0.368355	1	-0.111627
Paracentral Lobule (L)	0.0376438	0.064032	-0.0884435	0.163731	0.557116	1	0.0730126
Paracentral Lobule (R)	0.067206	0.061614	-0.0541199	0.188532	0.276389	1	0.13535
Caudate (L)	-0.143787	0.0661075	-0.273961	-0.0136127	0.0305279	1	-0.27054
Caudate (R)	-0.188442	0.0576683	-0.301998	-0.0748853	0.0012303	0.102115	-0.40592
Putamen (L)	-0.186022	0.0556548	-0.295614	-0.0764307	0.000952587	0.0800173	-0.41485
Putamen (R)	-0.141046	0.0464688	-0.232549	-0.0495431	0.00264691	0.2144	-0.376853
Pallidum (L)	-0.0843469	0.0439708	-0.170931	0.00223738	0.0561749	1	-0.238163
Pallidum (R)	-0.158467	0.0430794	-0.243296	-0.0736381	0.000285122	0.0247588	-0.456982
Thalamus (L)	-0.0283719	0.0554801	-0.137619	0.0808755	0.609512	1	-0.0633635
Thalamus (R)	-0.0452438	0.0519051	-0.147452	0.056964	0.384196	1	-0.108045
Heschl (L)	-0.127802	0.0722581	-0.270088	0.0144834	0.078118	1	-0.219228
Heschl (R)	-0.142162	0.0812172	-0.30209	0.017765	0.0812297	1	-0.217208
Temporal Sup (L)	-0.0767511	0.0654268	-0.205585	0.0520828	0.241836	1	-0.145317
Temporal Sup (R)	-0.150943	0.0546677	-0.258591	-0.0432952	0.00617115	0.475178	-0.342259
Temporal Pole Sup (L)	-0.105075	0.0767295	-0.256166	0.0460152	0.172049	1	-0.16958
Temporal Pole Sup (R)	-0.194294	0.0718615	-0.335798	-0.0527893	0.00730889	0.555476	-0.335009
Temporal Mid (L)	-0.121835	0.0508235	-0.221913	-0.0217571	0.0172262	1	-0.297632
Temporal Mid (R)	-0.104643	0.0587398	-0.22031	0.011023	0.0760026	1	-0.221168
Temporal Pole Mid (L)	0.00408331	0.0506096	-0.0955736	0.10374	0.935757	1	0.0100357
Temporal Pole Mid (R)	-0.0994578	0.0529336	-0.203691	0.00477536	0.0613747	1	-0.233001
Temporal Inf (L)	-0.0798035	0.0448217	-0.168063	0.00845632	0.0761676	1	-0.221078
Temporal Inf (R)	-0.091608	0.0569137	-0.203679	0.0204624	0.1087	1	-0.199895
Table S3. The effect of SSRI (n=32), relative to placebo (n=32), on regional brain responses to angry faces (contrasted with geometric shapes) during BOLD fMRI, was assessed using linear regression models with age and sex as covariates. The estimate is expressed as the marginal effect of SSRI relative to placebo. Abbreviations: SE = standard error, Punc = unadjusted significance level, lower and …
