# Supplementary material for: Functional brain responses to emotional faces after three to five weeks of intake of escitalopram in healthy individuals: a double-blind, placebo-controlled randomised study
Source: Sci Rep. 2024 Feb 7;14:3149. doi: 10.1038/s41598-024-51448-2 (PMC10850508; doi:10.1038/s41598-024-51448-2)
Supplement: Supplementary file 5 — Supplementary Table S4. [file 41598_2024_51448_MOESM5_ESM.xlsx]

## Sheet: Table D sup
Estimated model coefficients when regressing whole-brain responses to fearful faces
Region	Estimate	SE	lower	upper	punc	pFWER	Cohen's d
Precentral (L)	0.00741355	0.0502294	-0.0914946	0.106322	0.882778	1	0.0183198
Precentral (R)	-0.00946638	0.0464046	-0.100843	0.0819102	0.838516	1	-0.02536
Frontal Sup (L)	0.0247728	0.05026	-0.0741956	0.123741	0.622505	1	0.0611451
Frontal Sup (R)	0.0422435	0.0575413	-0.0710627	0.15555	0.463523	1	0.0912512
Frontal Sup Orb (L)	-0.043723	0.0473462	-0.136954	0.0495079	0.356617	1	-0.114988
Frontal Sup Orb (R)	0.036631	0.0564033	-0.0744344	0.147696	0.516622	1	0.0806485
Frontal Mid (L)	0.0383941	0.062483	-0.084643	0.161431	0.53944	1	0.0764104
Frontal Mid (R)	0.0633664	0.0799376	-0.0940411	0.220774	0.428676	1	0.0985458
Frontal Mid Orb (L)	-0.234563	0.0872146	-0.4063	-0.0628262	0.00761901	0.61714	-0.333501
Frontal Mid Orb (R)	-0.109362	0.0543446	-0.216374	-0.00235039	0.0452111	1	-0.24951
Frontal Inf Oper (L)	0.044539	0.0613096	-0.0761875	0.165265	0.46821	1	0.09011
Frontal Inf Oper (R)	0.0393373	0.0797864	-0.117772	0.196447	0.622405	1	0.0613249
Frontal Inf Tri (L)	0.00198482	0.0587753	-0.113751	0.117721	0.973087	1	0.00419471
Frontal Inf Tri (R)	-0.0319394	0.0661712	-0.162239	0.0983604	0.629731	1	-0.0600416
Frontal Inf Orb (L)	-0.0608041	0.0515188	-0.162251	0.0406431	0.238987	1	-0.146585
Frontal Inf Orb (R)	-0.12966	0.0590059	-0.245851	-0.0134702	0.0288731	1	-0.273148
Rolandic Oper (L)	0.0316145	0.0503621	-0.0675549	0.130784	0.530722	1	0.077805
Rolandic Oper (R)	0.0598387	0.0630704	-0.0643551	0.184033	0.343623	1	0.117512
Supp Motor Area (L)	-0.00913029	0.0666688	-0.14041	0.122149	0.891176	1	-0.0170213
Supp Motor Area (R)	0.0121673	0.0516862	-0.0896096	0.113944	0.814078	1	0.0292798
Olfactory (L)	-0.0545959	0.0626341	-0.177931	0.0687389	0.384196	1	-0.108087
Olfactory (R)	-0.105068	0.057975	-0.219228	0.00909214	0.0710931	1	-0.224789
Frontal Sup Medial (L)	-0.107819	0.0739503	-0.253436	0.0377992	0.146051	1	-0.180936
Frontal Sup Medial (R)	-0.0276235	0.0618847	-0.149482	0.0942354	0.655701	1	-0.0554268
Rectus (L)	-0.251739	0.0529154	-0.355936	-0.147541	3.2554e-06	<0.001	-0.590008
Rectus (R)	-0.0843451	0.0371884	-0.157574	-0.0111163	0.0241469	1	-0.281425
Insula (L)	0.0791928	0.0507461	-0.0207329	0.179118	0.119842	1	0.193811
Insula (R)	0.00301663	0.0590884	-0.113336	0.119369	0.959323	1	0.00633834
Cingulum Ant (L)	-0.111905	0.0663679	-0.242592	0.0187816	0.0929689	1	-0.209227
Cingulum Ant (R)	-0.0408102	0.0464193	-0.132216	0.0505955	0.380125	1	-0.109056
Cingulum Mid (L)	-0.0892421	0.065528	-0.218275	0.0397911	0.174411	1	-0.169231
Cingulum Mid (R)	-0.00979883	0.0555092	-0.119104	0.0995061	0.860018	1	-0.0219169
Cingulum Post (L)	-0.0527266	0.0845328	-0.219183	0.113729	0.533344	1	-0.0772999
Cingulum Post (R)	0.00601156	0.0655997	-0.123163	0.135186	0.927055	1	0.0113698
Hippocampus (L)	-0.0462858	0.046058	-0.13698	0.0444085	0.315858	1	-0.124795
Hippocampus (R)	-0.00820936	0.0394385	-0.0858689	0.0694502	0.83527	1	-0.0258158
ParaHippocampal (L)	0.0236225	0.0448813	-0.0647545	0.112	0.599105	1	0.0654024
ParaHippocampal (R)	-0.0735691	0.0455156	-0.163195	0.016057	0.107231	1	-0.200712
Amygdala (L)	0.0262727	0.0624122	-0.0966251	0.14917	0.674136	1	0.0522456
Amygdala (R)	0.0467812	0.0603069	-0.071971	0.165533	0.43862	1	0.0964989
Calcarine (L)	-0.259129	0.0886164	-0.433626	-0.0846314	0.00375841	0.315706	-0.363514
Calcarine (R)	-0.182477	0.0661205	-0.312676	-0.0522767	0.00619582	0.514253	-0.342752
Cuneus (L)	-0.215296	0.0833538	-0.379431	-0.0511617	0.0103439	0.786138	-0.320939
Cuneus (R)	-0.196598	0.0782503	-0.350683	-0.0425133	0.0125963	0.932129	-0.312355
Lingual (L)	-0.187745	0.0751997	-0.335823	-0.0396669	0.013158	0.960532	-0.310479
Lingual (R)	-0.142274	0.0700735	-0.280258	-0.00428988	0.0433389	1	-0.252256
Occipital Sup (L)	-0.26475	0.0666674	-0.396027	-0.133473	9.26218e-05	0.00796547	-0.493125
Occipital Sup (R)	-0.165867	0.0637447	-0.291388	-0.0403452	0.0097984	0.754477	-0.323253
Occipital Mid (L)	-0.197652	0.0560205	-0.307964	-0.0873402	0.000494538	0.0420357	-0.4386
Occipital Mid (R)	-0.155223	0.0592743	-0.271942	-0.0385043	0.00934399	0.728831	-0.325714
Occipital Inf (L)	-0.194709	0.0733771	-0.339198	-0.0502198	0.0084559	0.676472	-0.330291
Occipital Inf (R)	-0.310368	0.0752252	-0.458496	-0.16224	4.97629e-05	0.00432937	-0.513029
Fusiform (L)	-0.132591	0.0586934	-0.248165	-0.0170156	0.0247097	1	-0.280715
Fusiform (R)	-0.141251	0.0535376	-0.246674	-0.0358284	0.00883358	0.697853	-0.327867
Postcentral (L)	0.0171271	0.0508499	-0.0830029	0.117257	0.736526	1	0.04178
Postcentral (R)	0.0477523	0.0420447	-0.0350391	0.130544	0.257106	1	0.140851
Parietal Sup (L)	-0.0861763	0.0771314	-0.238058	0.0657055	0.264912	1	-0.138592
Parietal Sup (R)	0.0832228	0.0808331	-0.0759481	0.242394	0.304172	1	0.127521
Parietal Inf (L)	0.0736384	0.075238	-0.0745151	0.221792	0.328619	1	0.121434
Parietal Inf (R)	0.208123	0.0878751	0.0350853	0.38116	0.0185973	1	0.293859
SupraMarginal (L)	0.0552499	0.0676801	-0.0780211	0.188521	0.415054	1	0.101381
SupraMarginal (R)	0.163029	0.0719327	0.021384	0.304674	0.0242486	1	0.281578
Angular (L)	-0.0529099	0.0794805	-0.209417	0.103598	0.506195	1	-0.0826838
Angular (R)	0.0314898	0.0921375	-0.149941	0.212921	0.732801	1	0.0425469
Precuneus (L)	-0.109818	0.07008	-0.247814	0.0281792	0.118324	1	-0.194236
Precuneus (R)	-0.0138385	0.0698081	-0.1513	0.123623	0.843015	1	-0.0245903
Paracentral Lobule (L)	-0.0787807	0.0572936	-0.191599	0.034038	0.170305	1	-0.171026
Paracentral Lobule (R)	0.017582	0.0655255	-0.111446	0.14661	0.788663	1	0.0334188
Caudate (L)	-0.0250058	0.0630151	-0.149091	0.099079	0.691824	1	-0.0492834
Caudate (R)	-0.043215	0.0504594	-0.142576	0.0561462	0.392548	1	-0.106313
Putamen (L)	0.0308163	0.0492471	-0.0661576	0.12779	0.532028	1	0.0776813
Putamen (R)	0.0368076	0.0429073	-0.0476825	0.121298	0.391771	1	0.106467
Pallidum (L)	0.0487537	0.0373824	-0.0248571	0.122365	0.193323	1	0.162167
Pallidum (R)	0.0939552	0.0366442	0.021798	0.166112	0.0109105	0.818284	0.317872
Thalamus (L)	0.021001	0.049906	-0.0772705	0.119272	0.674241	1	0.0522829
Thalamus (R)	0.0282988	0.0490487	-0.0682845	0.124882	0.56447	1	0.0717081
Heschl (L)	0.078467	0.0583255	-0.0363835	0.193318	0.179691	1	0.166833
Heschl (R)	-0.0170517	0.0675415	-0.15005	0.115946	0.800883	1	-0.0313157
Temporal Sup (L)	0.0167105	0.0575731	-0.0966584	0.130079	0.771857	1	0.0360362
Temporal Sup (R)	0.000987671	0.0506463	-0.0987415	0.100717	0.984456	1	0.0024212
Temporal Pole Sup (L)	-0.05921	0.0618699	-0.18104	0.0626199	0.339452	1	-0.118704
Temporal Pole Sup (R)	-0.0345607	0.0651673	-0.162884	0.0937621	0.59633	1	-0.0659153
Temporal Mid (L)	-0.0161908	0.042081	-0.0990537	0.0666721	0.700735	1	-0.0477582
Temporal Mid (R)	-0.0954823	0.0500129	-0.193964	0.00299951	0.0573429	1	-0.237377
Temporal Pole Mid (L)	-0.108323	0.0393925	-0.185892	-0.0307546	0.00638066	0.523214	-0.34081
Temporal Pole Mid (R)	-0.0389157	0.0442448	-0.126039	0.048208	0.379913	1	-0.109188
Temporal Inf (L)	-0.0505906	0.0386181	-0.126635	0.0254534	0.191344	1	-0.162393
Temporal Inf (R)	-0.0450287	0.0485323	-0.140595	0.0505377	0.354368	1	-0.115031
Table S4. The effect of SSRI (n=32), relative to placebo (n=32), on regional brain responses to fearful faces (contrasted with geometric shapes) during BOLD fMRI, was assed using linear regression models with age and sex as covariates. The estimate is expressed as the marginal effect of SSRI relative to placebo. Abbreviations: SE = standard error, Punc = unadjusted significance level, lower and u…
