# Supplementary material for: Functional brain responses to emotional faces after three to five weeks of intake of escitalopram in healthy individuals: a double-blind, placebo-controlled randomised study
Source: Sci Rep. 2024 Feb 7;14:3149. doi: 10.1038/s41598-024-51448-2 (PMC10850508; doi:10.1038/s41598-024-51448-2)
Supplement: Supplementary file 6 — Supplementary Table S5. [file 41598_2024_51448_MOESM6_ESM.xlsx]

## Sheet: Table E sup
Estimated model coefficients when regressing whole-brain responses to neutral faces
Region	Estimate	SE	lower	upper	punc	pFWER	Cohen's d
Precentral (L)	-0.060765	0.0591771	-0.177292	0.0557624	0.305453	1	-0.127252
Precentral (R)	-0.0891329	0.0572989	-0.201962	0.0236962	0.121025	1	-0.192642
Frontal Sup (L)	-0.000966754	0.0541583	-0.107612	0.105678	0.985772	1	-0.00221762
Frontal Sup (R)	0.0771241	0.0494821	-0.0203126	0.174561	0.120301	1	0.193636
Frontal Sup Orb (L)	0.112207	0.0477187	0.0182422	0.206171	0.0194489	1	0.292055
Frontal Sup Orb (R)	0.103626	0.0567031	-0.00802941	0.215282	0.0687669	1	0.2271
Frontal Mid (L)	0.0535231	0.0570879	-0.0588903	0.165937	0.349342	1	0.116504
Frontal Mid (R)	0.0817267	0.0656062	-0.0474606	0.210914	0.213991	1	0.154758
Frontal Mid Orb (L)	0.0858391	0.0936661	-0.0986017	0.27028	0.360287	1	0.113818
Frontal Mid Orb (R)	0.106636	0.0626425	-0.0167151	0.229987	0.0898949	1	0.211122
Frontal Inf Oper (L)	-0.0269268	0.060008	-0.14509	0.0912368	0.654007	1	-0.0555968
Frontal Inf Oper (R)	0.0591281	0.0695809	-0.0778857	0.196142	0.396232	1	0.105408
Frontal Inf Tri (L)	-0.0369071	0.0603743	-0.155792	0.0819779	0.541533	1	-0.0758645
Frontal Inf Tri (R)	0.103836	0.0627728	-0.0197717	0.227444	0.0993023	1	0.205242
Frontal Inf Orb (L)	0.13019	0.0590967	0.0138214	0.24656	0.0284716	1	0.273841
Frontal Inf Orb (R)	0.267583	0.0641051	0.141352	0.393814	4.08351e-05	0.00359349	0.51795
Rolandic Oper (L)	-0.119253	0.0604569	-0.238301	-0.00020603	0.0496077	1	-0.244263
Rolandic Oper (R)	-0.233611	0.0675914	-0.366707	-0.100515	0.000639662	0.055011	-0.428123
Supp Motor Area (L)	0.00236856	0.0685902	-0.132694	0.137431	0.972479	1	0.00427704
Supp Motor Area (R)	-0.0261467	0.0523213	-0.129174	0.0768806	0.617685	1	-0.0619146
Olfactory (L)	0.166901	0.0757934	0.0176543	0.316148	0.0285396	1	0.273086
Olfactory (R)	0.1419	0.0638818	0.0161083	0.267691	0.0271931	1	0.27511
Frontal Sup Medial (L)	0.186706	0.0821839	0.0248753	0.348537	0.0239154	1	0.281741
Frontal Sup Medial (R)	0.233124	0.0638521	0.107391	0.358857	0.000315761	0.0274712	0.452726
Rectus (L)	-0.0108332	0.0595221	-0.12804	0.106374	0.855722	1	-0.0226
Rectus (R)	0.0922537	0.0461447	0.00138873	0.183119	0.0466247	1	0.248099
Insula (L)	-0.0373639	0.0530202	-0.141768	0.0670398	0.481622	1	-0.0874224
Insula (R)	0.021178	0.0607102	-0.0983682	0.140724	0.727493	1	0.0432251
Cingulum Ant (L)	0.00126076	0.0771323	-0.150623	0.153144	0.986971	1	0.00202406
Cingulum Ant (R)	0.0616445	0.0516535	-0.040068	0.163357	0.233792	1	0.147851
Cingulum Mid (L)	0.00908755	0.071176	-0.131067	0.149242	0.898503	1	0.0158052
Cingulum Mid (R)	-0.0383024	0.0557374	-0.148057	0.0714519	0.492574	1	-0.0851116
Cingulum Post (L)	0.0796315	0.0784491	-0.074845	0.234108	0.311015	1	0.125684
Cingulum Post (R)	0.0901691	0.0597647	-0.0275154	0.207854	0.132581	1	0.186926
Hippocampus (L)	0.0629268	0.0583535	-0.0519789	0.177833	0.281867	1	0.13377
Hippocampus (R)	0.0210991	0.0472311	-0.0719051	0.114103	0.655448	1	0.0553887
ParaHippocampal (L)	0.0445329	0.0486267	-0.0512194	0.140285	0.360614	1	0.113618
ParaHippocampal (R)	0.0904172	0.0580145	-0.0238209	0.204655	0.120325	1	0.192911
Amygdala (L)	0.0709424	0.0953737	-0.116861	0.258746	0.457647	1	0.0921898
Amygdala (R)	0.144376	0.074361	-0.00205106	0.290802	0.0532722	1	0.240499
Calcarine (L)	-0.0704742	0.0942943	-0.256152	0.115204	0.455506	1	-0.0925691
Calcarine (R)	-0.106946	0.0717652	-0.248261	0.0343687	0.137377	1	-0.18437
Cuneus (L)	0.0289679	0.0858953	-0.140171	0.198107	0.736203	1	0.0417184
Cuneus (R)	0.0391438	0.0685331	-0.0958067	0.174094	0.56838	1	0.0705771
Lingual (L)	-0.0771101	0.0820582	-0.238693	0.0844732	0.348244	1	-0.116249
Lingual (R)	-0.101621	0.0877158	-0.274345	0.0711031	0.247714	1	-0.14331
Occipital Sup (L)	-0.0210256	0.0639931	-0.147036	0.104985	0.742752	1	-0.0406709
Occipital Sup (R)	0.0581369	0.0604869	-0.0609696	0.177243	0.33737	1	0.118788
Occipital Mid (L)	0.041306	0.0549438	-0.0668855	0.149497	0.45286	1	0.093058
Occipital Mid (R)	0.0670409	0.05878	-0.0487046	0.182786	0.255111	1	0.141261
Occipital Inf (L)	-0.033595	0.0758656	-0.182984	0.115794	0.658262	1	-0.0548348
Occipital Inf (R)	0.072317	0.0964466	-0.117599	0.262233	0.454045	1	0.0927519
Fusiform (L)	0.0861673	0.0661644	-0.0441189	0.216454	0.193959	1	0.161302
Fusiform (R)	-0.013769	0.0727169	-0.156958	0.12942	0.849966	1	-0.023427
Postcentral (L)	-0.154363	0.065886	-0.284101	-0.0246248	0.01989	1	-0.290524
Postcentral (R)	-0.111368	0.0588127	-0.227178	0.00444176	0.0593874	1	-0.234725
Parietal Sup (L)	-0.0134392	0.0831285	-0.17713	0.150252	0.871693	1	-0.0200432
Parietal Sup (R)	-0.109444	0.0891149	-0.284923	0.0660353	0.220513	1	-0.152201
Parietal Inf (L)	-0.017307	0.0717011	-0.158496	0.123882	0.809453	1	-0.0300027
Parietal Inf (R)	0.0480132	0.086852	-0.12301	0.219036	0.580864	1	0.0687845
SupraMarginal (L)	-0.0386265	0.0630104	-0.162702	0.0854491	0.5404	1	-0.0759386
SupraMarginal (R)	-0.0575725	0.068833	-0.193114	0.0779686	0.403693	1	-0.103636
Angular (L)	0.135563	0.0683259	0.00102062	0.270106	0.0482998	1	0.24583
Angular (R)	0.168013	0.0743222	0.0216632	0.314363	0.0246108	1	0.280921
Precuneus (L)	0.0363908	0.07897	-0.119111	0.191893	0.645315	1	0.0571102
Precuneus (R)	-0.011216	0.0715243	-0.152057	0.129625	0.875513	1	-0.0194302
Paracentral Lobule (L)	0.0449913	0.0733769	-0.0994973	0.18948	0.540311	1	0.0760669
Paracentral Lobule (R)	0.0152614	0.0653272	-0.113376	0.143899	0.815467	1	0.0290222
Caudate (L)	0.0470041	0.0656523	-0.0822737	0.176282	0.474661	1	0.0888113
Caudate (R)	0.0906414	0.0571179	-0.0218311	0.203114	0.113747	1	0.196735
Putamen (L)	0.0129506	0.0535063	-0.0924102	0.118312	0.80894	1	0.0300755
Putamen (R)	-0.0228909	0.0484268	-0.11825	0.0724678	0.63683	1	-0.0587312
Pallidum (L)	-0.0367712	0.04259	-0.120637	0.0470941	0.388727	1	-0.107444
Pallidum (R)	-0.0554216	0.0396671	-0.133531	0.022688	0.163554	1	-0.173672
Thalamus (L)	-0.018486	0.0531388	-0.123123	0.0861512	0.728211	1	-0.043137
Thalamus (R)	0.0161234	0.0473039	-0.077024	0.109271	0.733493	1	0.0422204
Heschl (L)	-0.167623	0.0663651	-0.298304	-0.0369415	0.0121392	1	-0.313047
Heschl (R)	-0.0747157	0.0833195	-0.238783	0.0893513	0.370689	1	-0.11116
Temporal Sup (L)	-0.0411714	0.0791604	-0.197049	0.114706	0.603436	1	-0.0644098
Temporal Sup (R)	-0.0119421	0.0629333	-0.135866	0.111982	0.849647	1	-0.0234961
Temporal Pole Sup (L)	0.0398729	0.0736165	-0.105088	0.184833	0.588538	1	0.0670867
Temporal Pole Sup (R)	0.00456487	0.0677309	-0.128806	0.137936	0.946317	1	0.00835143
Temporal Mid (L)	0.0297057	0.0492497	-0.0672732	0.126685	0.546924	1	0.0747726
Temporal Mid (R)	0.126306	0.0531355	0.0216757	0.230937	0.0181752	1	0.294713
Temporal Pole Mid (L)	0.0632571	0.0431692	-0.0217486	0.148263	0.144039	1	0.181437
Temporal Pole Mid (R)	0.0225669	0.0411204	-0.0584046	0.103538	0.583614	1	0.068087
Temporal Inf (L)	0.0518688	0.046597	-0.0398867	0.143624	0.266678	1	0.138201
Temporal Inf (R)	0.0112619	0.0547045	-0.0964583	0.118982	0.837055	1	0.0255235
Table S5. The effect of SSRI (n=32), relative to placebo (n=32), on regional brain responses to neutral faces (contrasted with geometric shapes) during BOLD fMRI, was assessed using linear regression models with age and sex as covariates. The estimate is expressed as the marginal effect of SSRI relative to placebo. Abbreviations: SE = standard error, Punc = unadjusted significance level, lower an…
